# Supplementary material for: Chaperone-like protein DAY plays critical roles in photomorphogenesis
Source: Nat Commun. 2021 Jul 7;12:4194. doi: 10.1038/s41467-021-24446-5 (PMC8263706; doi:10.1038/s41467-021-24446-5)
Supplement: Supplementary file 3 — Supplementary data 1 [file 41467_2021_24446_MOESM3_ESM.xlsx]

## Sheet: Sheet1
Purpose	Construct	Origination	Vector	Restriction enzymes (5' - 3')	Destination vector	Entry vector
Protein purification	Flag-BRI1cytosolic domain (JM+KD+CT)	Man-Ho et al., 2009	pFLAG-MAC
	Flag-BRI1JM+KD	Man-Ho et al., 2009	pFLAG-MAC
	Flag-BRI1KD+CT	Man-Ho et al., 2009	pFLAG-MAC
	Flag-mBRI1cytosolic domain	Man-Ho et al., 2009	pFLAG-MAC
	Flag-BRI1KD	This study	pFLAG-MAC	HindIII - KpnI
	Flag-BRI1ΔN-lobe	This study	pFLAG-MAC	HindIII - KpnI
	MBP-DAY	This study	pMAL-c2X	EcoRI - XbaI
	MBP-DAYΔcTP	This study	pMAL-c2X	EcoRI - XbaI
	MBP-DAYΔcTP / JL	This study	pMAL-c2X	EcoRI - XbaI
Transgenic arabidopsios lines in this study	DAY RNAi	This study	pTA7002	XhoI - SpeI
	35S::DAY-GFP	This study	pCAMBIA1390:GFP	BamHI - EcorI
	pBRI1::BRI1-GFP	Geldner et al., 2007	pGREEN II
	pVHA-A1::VHA-A1-RFP	Dettmer et al., 2006	pGTkan vector
	CRISPR/Cas9 - DAY	This study			pGZ003	GreenGate pGGB000
Virus induced gene silencing in arabidopsis and tobacco	TRV-NbDAY (500 bp from N-terminal end)	This study	pTV00	BamHI - ApaI
	TRV2-AtDAY (438 bp from C-terminal end)	This study	pTRV2	BamHI - KpnI
Y2H analysis	BRI1:CD	This study	pGBKT7	EcoRI - BamHI
	DAYΔcTP/ΔTM	This study	pGADT7 AD	EcoRI - ClaI
	DAYΔTM	This study	pGADT7 AD	EcoRI - ClaI
ECIA
	BRI1	Elwira et al., 2018			pECIA2	TOPO
	BAK1	Elwira et al., 2018			pECIA14	TOPO
	DAYΔcTP/ΔTM	This study			pECIA14	TOPO
	DAYΔTM	This study			pECIA14	TOPO
Transient protein expression in tobacco	POR C-cYFP	Lee et al., 2013	pSPYCE-35S
	MgPMT-cYFP	Lee et al., 2013	pSPYCE-35S
	CPP1-nYFP	Lee et al., 2013	pSPYNE-35S
	NbCOP1_Δ-GFP	Ahn et al., 2015	pCAMBIA1390:GFP
	ER-GFP	Gift from Inhwan Hwang
	ER-mRFP	Gift from Inhwan Hwang
	SYP61-mRFP	This study	pCAMBIA1390:mRFP	BamHI - EcorI
	DAY-GFP	This study	pCAMBIA1390:GFP	BamHI - EcorI
	DAY-GFPΔcTP	This study	pCAMBIA1390:GFP	BamHI - EcorI
	DAY-GFPΔTM1	This study	pCAMBIA1390:GFP	BamHI - EcorI
	DAY-GFPΔTM1/2	This study	pCAMBIA1390:GFP	BamHI - EcorI
	DAY-GFPΔTM3/4	This study	pCAMBIA1390:GFP	BamHI - EcorI
	DAY-GFPΔTM4	This study	pCAMBIA1390:GFP	BamHI - EcorI
	DAY-GFPΔcTP/TM4	This study	pCAMBIA1390:GFP	BamHI - EcorI
	DAY-GFPΔcTP/TM3/4	This study	pCAMBIA1390:GFP	BamHI - EcorI
	cTPDAY-GFP	This study	pCAMBIA1390:GFP	BamHI - EcorI
	DAY-mRFP	This study	pCAMBIA1390:mRFP	BamHI - EcorI
	DAY-nYFP	This study	pSPYNE-35S	XbaI - SpeI
	DAY-cYFP	This study	pSPYCE-35S	XbaI - SpeI
	BRI1-nYFP	This study	pSPYNE-35S	SpeI - BamHI
	POR C-GFP	This study	pCAMBIA1390:GFP	EcoRI - NcoI
	DAY-flag	This study	pCAMBIA1390:flag	BamHI - EcorI
	DAY-flagΔcTP	This study	pCAMBIA1390:GFP	BamHI - EcorI
	BRI1-GFP	This study			pEG100:GFP	TOPO
	HSP70-nYFP	This study	pSPYNE-35S	Xho1
	cpHSP70-nYFP	This study	pSPYNE-35S	Xho1
	HSP101-cYFP	This study	pSPYCE-35S	Xho1
	HSC90-cYFP	This study	pSPYCE-35S	Xho1
