# Supplementary material for: Chaperone-like protein DAY plays critical roles in photomorphogenesis
Source: Nat Commun. 2021 Jul 7;12:4194. doi: 10.1038/s41467-021-24446-5 (PMC8263706; doi:10.1038/s41467-021-24446-5)
Supplement: Supplementary file 4 — Supplementary data 2 [file 41467_2021_24446_MOESM4_ESM.xlsx]

## Sheet: Sheet1
Name	Oligonucleotide (5' to 3')
PP2A A3	TAA CGT GGC CAA AAT GAT GC	GTT CTC CAC AAC CGC TTG GT
DAY	TTG TTT TCA TCG GCG ATA AGT	CCG AAG CTT TAC CTC ACA CC
POR C	CAC GAG GAA ACA GGA GTC ACG	CGG AAA AAG AAG CCG AAA CA
GUN5	GAG CTT GAT GGA GCG ATG GAG CCA ATC GTT TTC	GTC CCT ACA TTA CCT TTA TCA GGT GGG AAA CTG
LHCA1	GTT TGA CCC ACT TGG ACT TGG AGA AGT TCC AGC	GGA CTG GGT TTC CCA AGT AAG TGG CTT GAC CCC
PSAE1	TCA GGG CAG CCG AAG ATC CTG CTC CGG CTT CCT	GTC CTG ATC AAC GGC AAC AAC TGA TCC AAC GTT
BAS1	CAA ATG CTT CTT TGT GCT GAA	AAT TCC CTC TTG TCG GAA AAA
PRE1	GTT CTG ATA AGG CAT CAG CCT CG	CAT GAG TAG GCT TCT AAT AAC GG
PRE2	CCG TCG TTC CAA CAC GGT ATC A	CTG CGG CTT GTG GGC TAT TAG G
PRE5	AAC GGC GTC GTT CTG ATA AG	CAT GAG TAA GCT TCT AAT CAC GG
PRE6	TCC AAC ACC TCA TCC CTG AAC TTC G	CGG TCA CTG AGG TCA TCA ACC TCT C
IAA19	GGT GAC AAC TGC GAA TAC GTT ACC A	CCC GGT AGC ATC CGA TCT TTT CA
ROT3	ATC CGT GGA GAT GGG ACA	AAC CAG GAC ATA GCC TTT GC
SAUR15	AAG AGG ATT CAT GGC GGT CTA TG	GTA TTG TTA AGC CGC CCA TTG G
SAUR36	CTG TCA TAG AGT TTT GGT ACC CAT C	CGA AAT CTG AAT ACA GAC AAG GAA T
