# Supplementary material for: Chaperone-like protein DAY plays critical roles in photomorphogenesis
Source: Nat Commun. 2021 Jul 7;12:4194. doi: 10.1038/s41467-021-24446-5 (PMC8263706; doi:10.1038/s41467-021-24446-5)
Supplement: Supplementary file 5 — Supplementary data 3 [file 41467_2021_24446_MOESM5_ESM.xlsx]

## Sheet: NbDAY seq
ATGACAACATCAGGATTAGCTGCTAGTCCAATAAAATACTGTCTTCATTTACCTGTTCAATGTCCAAGATTGGTTGCGAAGAGAGTTTCAGCTTCTAACTTAGGGAGATCAAGAAGTCTCTGGGCCGGTTCTACACAGAAATGTCAGCTAAGAAGAATACCCTTAGTCAAATGTGCAATGGAAGCTTCTTTTGGTGATTCTGCAGATAATTCTGCTGCTATCTTTCCGAGAATCAATGTTGGGGACCCATACAAACGACTTGGTATTAGCAGGGAAGCTTCGGAGGATGAAATCCAAGCTGCTAGGAACTTCTTAATACAAAGATATGCTGGTCATAAACCAAGTGTGGATGCAATTGAAGCAGCTCATGATAAAATAATAATGCAGAAATTCTATGAT…
