# Supplementary material for: Chaperone-like protein DAY plays critical roles in photomorphogenesis
Source: Nat Commun. 2021 Jul 7;12:4194. doi: 10.1038/s41467-021-24446-5 (PMC8263706; doi:10.1038/s41467-021-24446-5)
Supplement: Supplementary file 7 — Source Data [file 41467_2021_24446_MOESM7_ESM.xlsx]

## Sheet: Figure 1
Fig 1a									Fig 1b							Fig 1c
									Col-0 - EtOH	Col-0 - DEX	DAYi #1 - EtOH	DAYi #1 - DEX	DAYi #2 - EtOH	DAYi #2 - DEX
									1.01169	1.03759	1.00002	0.102236	0.972904	0.130275
									0.984025	1.0233	0.993108	0.0927812	1.00026	0.122396
									1.0047	0.988445	1.00697	0.100132	1.02838	0.120711
Fig 1e									Fig 1f
Mock		PPZ 125 nM		PPZ 250 nM		PPZ 500 nM			DEX		DEX + BL		DEX + bikinin
EtOH	DEX	EtOH	DEX	EtOH	DEX	EtOH	DEX		Col-0	DAYi	Col-0	DAYi	Col-0	DAYi
0.942595	0.926787	0.71277	0.370424	0.49692	0.258571	0.343185	0.222255		1.07498	0.439075	0.804176	0.698199	1.11681	0.835603
1.00057	0.877397	0.625291	0.312318	0.399089	0.27455	0.341115	0.194654		1.10526	0.436652	1.24856	0.599347	0.945361	0.829194
0.973135	1.10256	0.588022	0.313771	0.439981	0.294887	0.323516	0.235328		1.02471	0.434835	1.10697	0.714229	1.02708	0.722641
0.944148	0.973271	0.639785	0.316676	0.511931	0.249855	0.335939	0.223707		1.00351	0.469961	1.05175	0.612705	1.08156	0.828393
1.01662	1.10837	0.594751	0.358803	0.466898	0.233876	0.298152	0.206275		0.978682	0.436047	0.750742	0.778349	1.03509	0.806762
0.931725	1.01395	0.659454	0.328298	0.501061	0.228065	0.30074	0.183033		0.97202	0.4203	1.07491	0.648328	0.922929	0.858036
1.0896	1.12725	0.59061	0.370424	0.431699	0.261476	0.304364	0.209181		0.940528	0.431202	0.835345	0.547694	0.864445	0.748278
1.0456	1.13016	0.700864	0.367519	0.443087	0.258571	0.321963	0.200465		0.98171	0.459666	1.01791	0.776568	0.981413	0.683384
1.02852	0.915166	0.686371	0.32394	0.43377	0.261476	0.311093	0.207728		0.961725	0.449976	1.10964	0.455967	0.991027	0.706618
1.02749	0.825102	0.675501	0.368972	0.472592	0.271644	0.290905	0.201917		0.95688	0.440891		0.486246	1.03429	0.758693
										0.44186

## Sheet: Figure 1b Ct values
Sample Name	Condition Name	Cq	Cq Mean	Cq Error
Col-0 - EtOH	PP2A	22.66	22.69	0.03
Col-0 - EtOH	PP2A	22.69	22.69	0.03
Col-0 - EtOH	PP2A	22.71	22.69	0.03
DAYi #2 EtOH	PP2A	22.59	22.66	0.06
DAYi #2 EtOH	PP2A	22.68	22.66	0.06
DAYi #2 EtOH	PP2A	22.7	22.66	0.06
DAYi #1 EtOH	PP2A	22.82	22.82	0.01
DAYi #1 EtOH	PP2A	22.83	22.82	0.01
DAYi #1 EtOH	PP2A	22.81	22.82	0.01
Col-0 - DEX	PP2A	23.01	23.07	0.06
Col-0 - DEX	PP2A	23.12	23.07	0.06
Col-0 - DEX	PP2A	23.07	23.07	0.06
DAYi #2 DEX	PP2A	22.43	22.42	0.05
DAYi #2 DEX	PP2A	22.37	22.42	0.05
DAYi #2 DEX	PP2A	22.47	22.42	0.05
DAYi #1 DEX	PP2A	23.2	23.17	0.04
DAYi #1 DEX	PP2A	23.13	23.17	0.04
DAYi #1 DEX	PP2A	23.19	23.17	0.04
Col-0 - EtOH	DAY	19.68	19.66	0.02
Col-0 - EtOH	DAY	19.64	19.66	0.02
Col-0 - EtOH	DAY	19.67	19.66	0.02
DAYi #2 EtOH	DAY	19.57	19.61	0.04
DAYi #2 EtOH	DAY	19.61	19.61	0.04
DAYi #2 EtOH	DAY	19.65	19.61	0.04
DAYi #1 EtOH	DAY	19.91	19.91	0.01
DAYi #1 EtOH	DAY	19.9	19.91	0.01
DAYi #1 EtOH	DAY	19.92	19.91	0.01
Col-0 - DEX	DAY	19.99	20.02	0.04
Col-0 - DEX	DAY	20.01	20.02	0.04
Col-0 - DEX	DAY	20.06	20.02	0.04
DAYi #2 DEX	DAY	22.31	22.38	0.06
DAYi #2 DEX	DAY	22.4	22.38	0.06
DAYi #2 DEX	DAY	22.42	22.38	0.06
DAYi #1 DEX	DAY	23.55	23.61	0.07
DAYi #1 DEX	DAY	23.69	23.61	0.07
DAYi #1 DEX	DAY	23.58	23.61	0.07

## Sheet: Figure 2
Fig 2b				Fig 2c

## Sheet: Figure 3
Fig 3b										Fig 3e
	0 μM	2 μM	4 μM	6 μM	Δ JL 4 μM	BSA 10 μM
0:01:00	0	0	0	0	0	0
0:02:00	0.0003	0.0039	0.0071	0.0129	0.0007	0.001
0:03:00	0.0012	0.0082	0.0154	0.0244	0.001	0.0013
0:04:00	0.0015	0.0467	0.0405	0.0495	0.0019	0.0019
0:05:00	0.0164	0.1208	0.0767	0.0774	0.0139	0.0119
0:06:00	0.0746	0.1647	0.0968	0.092	0.0677	0.0668
0:07:00	0.1584	0.1906	0.1083	0.101	0.1431	0.1483
0:08:00	0.2359	0.2076	0.1162	0.1076	0.2114	0.2226
0:09:00	0.296	0.2204	0.1228	0.1125	0.2653	0.2809
0:10:00	0.34	0.2286	0.1269	0.1152	0.3065	0.3249
0:11:00	0.3723	0.2358	0.1309	0.1183	0.3379	0.3576
0:12:00	0.3968	0.2426	0.1346	0.1206	0.3606	0.3821
0:13:00	0.417	0.2478	0.136	0.1219	0.3785	0.4
0:14:00	0.4329	0.2489	0.1369	0.1242	0.3901	0.4155
0:15:00	0.4433	0.2483	0.1383	0.1261	0.4028	0.4272
0:16:00	0.4522	0.2507	0.1415	0.1274	0.4109	0.4375

## Sheet: Figure 4
Fig 4b								Fig 4c						Fig 4f
														Col-0	bri1-301	35S::DAY-GFP #1/bri1-301	35S::DAY-GFP #2/bri1-301
														61.0037	43.1947	55.2273	52.0593
														66.8486	41.5505	56.5298	64.0882
														56.6851	33.2126	35.2567	49.3831
														68.5095	44.9819	60.9485	59.9559
														63.9126	45.5961	55.9214	55.4714
														60.9109	40.8917	39.2854	54.0088
														52.7602	39.8971	66.4511	43.6915
														65.8054	39.7133	39.9914	49.8115
														50.0289	43.3469	44.8117	59.8908
								Fig 4e						66.6359	29.3415	70.2731	57.578
														55.3251	40.1792	48.0991	42.1639
														73.1177	44.5791	63.6796	58.7804
														68.0343	30.596	70.922	66.52
														66.4311	47.2403	68.5403	53.7328
														64.2102	46.2233	55.8239	28.4233
														57.5427	47.0158	40.909	44.3466
														62.4406	42.1147	57.9584	47.7318
														62.5877	46.7876	60.2189	49.4212
														65.1718		38.7577	34.6352
														61.6293	40.4167	42.5394	54.9891
														57.3379	38.5127	45.6555	53.6027
														62.9893	42.0609	55.4793	52.0212
														54.2435	35.484	39.8535	44.3736
														60.3124		61.5047	30.1619
														53.9843	42.2316	62.572	35.3665
														67.0375	41.5413	56.4894	54.1816
														50.0833	35.7977	42.4301	48.885
														69.2631	42.0924	48.3177	59.4467
														62.4101	41.1516	38.0922	50.4015
														60.498	40.8379	56.0996	56.4787
														62.0661	39.5073	64.3974	50.0493
														56.8707	34.3595	48.679	42.5049
														66.0215	51.1691	48.3581	61.5644
														57.9284	41.931		52.2163
														63.9126	45.3901
														53.1347
														57.1735	55.7214	55.3005	51.05
														59.1772	35.5839	52.4361	68.3816
														59.8953	42.7513	30.4426	47.2703
														43.194	46.7552	60.0965	60.3808
														63.8371	40.067	52.1161	58.932
														56.6059	50.5288	43.7654	50.3469
														60.7444	47.5414	60.979	45.687
														68.74	51.405	44.5381	48.8063
														60.8372	41.3231	44.6043	57.6669
														71.1259	48.5447	69.7983	53.8177
														55.0115	42.3489	56.6128	41.8647
														54.8916	46.4706	60.8303	60.6294
														51.22	38.8017	71.3939	72.2847
														65.8216	47.7042	72.9667	51.8337
														59.7098	45.8829	58.0985	43.2217
														54.583	45.6976	42.0761	49.8497
														51.5174	39.7321	31.0827	48.4436
														57.5941	48.0524	57.0882	34.4148
														57.7173	47.8128	62.0054	54.5096
														66.8099	52.4812	37.6229	53.9207
														64.9757	49.8326	48.3077	55.4501
														64.6896	48.9921	42.6841	44.6055
														58.293	45.1735	51.3983	33.4205
														60.6981	53.0053	35.7575	35.0799
														61.2657	39.5654	57.6071	47.7517
														69.6164	38.3992	58.0872	47.4762
														48.9269	43.8313	58.6174	58.959
														58.9374	40.0352	39.7695	54.1312
														56.7834	53.0634	47.7888	51.7419
														58.226	48.309	36.6353	46.3029
														45.0314	50.2032	53.5677	41.9834
														48.0042	47.3879	67.3042	59.9106
														56.5867	51.6089	46.4697	53.8826
														59.0573	45.0967	45.5484
														55.3122	41.4859
														53.4827	48.4268

## Sheet: Figure 5
Fig 5c
650 nm	DAYΔ(cTP/TM)+Fc	DAYΔ(cTP/TM)+BRI1	DAYΔ(cTP/TM)+BRI1+BL	DAYΔ(TM)+Fc	DAYΔ(TM)+BRI1	DAYΔ(TM)+BRI1+BL	BAK1+Fc	BAK1+BRI1	BAK1+BRI1+BL
A	0.088	0.075	0.075	0.101	0.097	0.098	0.062	0.061	0.93
B	0.092	0.074	0.076	0.098	0.097	0.095	0.063	0.06	0.931
mean	0.09	0.0745	0.0755	0.0995	0.097	0.0965	0.0625	0.0605	0.9305
dev	0.00282843	0.000707107	0.000707107	0.00212132	0	0.00212132	0.000707107	0.000707107	0.000707107
Fig 5d				Fig 5e

## Sheet: Supplementary Figure 1
Ex Fig 1b
Col-0	Cas9-day #1	Cas9-day #2
52	32	33
48	33	32
60	35	39
55	33	41
51	31	38
48	28	31
42	25	36
54	35	40
55	31	41
57	22	33
60	39	29
51	41	36
57	44	33
53	51	31
51	30	32
48	32	25
61	31	33
55	27	38
52	39	41
53	41	23

## Sheet: Supplementary Figure 2
Ex Fig 2b			Ex Fig 2c
DAY			PRE1		PRE2		PRE5		PRE6		ROT3		SAUR36
TRV2	TRV2:DAY		TRV2	TRV2:DAY	TRV2	TRV2:DAY	TRV2	TRV2:DAY	TRV2	TRV2:DAY	TRV2	TRV2:DAY	TRV2	TRV2:DAY
1	0.094941		1	0.333211	1	0.460384	1	1.088	1	0.497265	1	1.78604	1	6.32546
0.954042	0.088068		0.977704	0.310457	0.913405	0.434623	0.923705	0.95569	0.975079	0.449824	0.788905	1.58115	0.863438	6.0472
1.04817	0.102349		1.0228	0.357631	1.09481	0.487671	1.0826	1.23862	1.02556	0.54971	1.26758	2.01748	1.15816	6.61652
Well	Sample Name	Target Name	Task	Reporter	Quencher	RQ	RQ Min	RQ Max	Cт	Cт Mean	Cт SD	ΔCт	ΔCт Mean	ΔCт SE	HK Control ΔCт Mean	HK Control ΔCт SE	ΔΔCт
C1	TRV2	PP2AA3	UNKNOWN	SYBR	None				24.8903	24.9164	0.0256626
C2	TRV2	PP2AA3	UNKNOWN	SYBR	None				24.9416	24.9164	0.0256626
C3	TRV2	PP2AA3	UNKNOWN	SYBR	None				24.9173	24.9164	0.0256626
C4	TRV2:DAY	PP2AA3	UNKNOWN	SYBR	None				24.859	24.8519	0.066572
C5	TRV2:DAY	PP2AA3	UNKNOWN	SYBR	None				24.9146	24.8519	0.066572
C6	TRV2:DAY	PP2AA3	UNKNOWN	SYBR	None				24.782	24.8519	0.066572
D1	TRV2	DAY	UNKNOWN	SYBR	None	1	0.954042	1.04817	21.5775	21.5823	0.0336801		-3.33407	0.0244467			0
D2	TRV2	DAY	UNKNOWN	SYBR	None	1	0.954042	1.04817	21.5513	21.5823	0.0336801		-3.33407	0.0244467			0
D3	TRV2	DAY	UNKNOWN	SYBR	None	1	0.954042	1.04817	21.6181	21.5823	0.0336801		-3.33407	0.0244467			0
D4	TRV2:DAY	DAY	UNKNOWN	SYBR	None	0.0949406	0.088068	0.102349	24.9048	24.9146	0.0119036		0.0627607	0.0390449			3.39683
D5	TRV2:DAY	DAY	UNKNOWN	SYBR	None	0.0949406	0.088068	0.102349	24.9113	24.9146	0.0119036		0.0627607	0.0390449			3.39683
D6	TRV2:DAY	DAY	UNKNOWN	SYBR	None	0.0949406	0.088068	0.102349	24.9279	24.9146	0.0119036		0.0627607	0.0390449			3.39683
Well	Sample Name	Target Name	Task	Reporter	Quencher	RQ	RQ Min	RQ Max	Cт	Cт Mean	Cт SD	ΔCт	ΔCт Mean	ΔCт SE	HK Control ΔCт Mean	HK Control ΔCт SE	ΔΔCт
D7	TRV2	PP2AA3	UNKNOWN	SYBR	None				24.9007	24.9073	0.00784115
D8	TRV2	PP2AA3	UNKNOWN	SYBR	None				24.9054	24.9073	0.00784115
D9	TRV2	PP2AA3	UNKNOWN	SYBR	None				24.916	24.9073	0.00784115
D10	TRV2:DAY	PP2AA3	UNKNOWN	SYBR	None				24.8533	24.8369	0.0230911
D12	TRV2:DAY	PP2AA3	UNKNOWN	SYBR	None				24.8206	24.8369	0.0230911
E1	TRV2	PRE1	UNKNOWN	SYBR	None	1	0.977704	1.0228	23.8905	23.8813	0.012961		-1.02605	0.0102219			0
E3	TRV2	PRE1	UNKNOWN	SYBR	None	1	0.977704	1.0228	23.8721	23.8813	0.012961		-1.02605	0.0102219			0
E4	TRV2:DAY	PRE1	UNKNOWN	SYBR	None	0.333211	0.310457	0.357631	25.4067	25.3964	0.0477941		0.559443	0.0320628			1.58549
E5	TRV2:DAY	PRE1	UNKNOWN	SYBR	None	0.333211	0.310457	0.357631	25.3443	25.3964	0.0477941		0.559443	0.0320628			1.58549
E6	TRV2:DAY	PRE1	UNKNOWN	SYBR	None	0.333211	0.310457	0.357631	25.4382	25.3964	0.0477941		0.559443	0.0320628			1.58549
E7	TRV2	PRE2	UNKNOWN	SYBR	None	1	0.913405	1.0948	26.7178	26.7725	0.081141		1.8651	0.047065			0
E8	TRV2	PRE2	UNKNOWN	SYBR	None	1	0.913405	1.0948	26.7338	26.7725	0.081141		1.8651	0.047065			0
E9	TRV2	PRE2	UNKNOWN	SYBR	None	1	0.913405	1.0948	26.8657	26.7725	0.081141		1.8651	0.047065			0
E10	TRV2:DAY	PRE2	UNKNOWN	SYBR	None	0.460384	0.434623	0.487671	27.7858	27.8211	0.0352756		2.9842	0.0261034			1.11909
E11	TRV2:DAY	PRE2	UNKNOWN	SYBR	None	0.460384	0.434623	0.487671	27.8212	27.8211	0.0352756		2.9842	0.0261034			1.11909
E12	TRV2:DAY	PRE2	UNKNOWN	SYBR	None	0.460384	0.434623	0.487671	27.8564	27.8211	0.0352756		2.9842	0.0261034			1.11909
F1	TRV2	PRE5	UNKNOWN	SYBR	None	1	0.923705	1.0826	26.8895	26.8221	0.0709954		1.91474	0.0412385			0
F2	TRV2	PRE5	UNKNOWN	SYBR	None	1	0.923705	1.0826	26.748	26.8221	0.0709954		1.91474	0.0412385			0
F3	TRV2	PRE5	UNKNOWN	SYBR	None	1	0.923705	1.0826	26.8288	26.8221	0.0709954		1.91474	0.0412385			0
F4	TRV2:DAY	PRE5	UNKNOWN	SYBR	None	1.088	0.95569	1.23862	26.7018	26.63	0.0978012		1.79306	0.0587789			-0.121675
F5	TRV2:DAY	PRE5	UNKNOWN	SYBR	None	1.088	0.95569	1.23862	26.6696	26.63	0.0978012		1.79306	0.0587789			-0.121675
F6	TRV2:DAY	PRE5	UNKNOWN	SYBR	None	1.088	0.95569	1.23862	26.5186	26.63	0.0978012		1.79306	0.0587789			-0.121675
F7	TRV2	PRE6	UNKNOWN	SYBR	None	1	0.975079	1.02556	26.902	26.8779	0.0213174		1.97056	0.0131138			0
F8	TRV2	PRE6	UNKNOWN	SYBR	None	1	0.975079	1.02556	26.8614	26.8779	0.0213174		1.97056	0.0131138			0
F9	TRV2	PRE6	UNKNOWN	SYBR	None	1	0.975079	1.02556	26.8703	26.8779	0.0213174		1.97056	0.0131138			0
F10	TRV2:DAY	PRE6	UNKNOWN	SYBR	None	0.497265	0.449824	0.54971	27.882	27.8154	0.0734737		2.97848	0.0454539			1.00791
F11	TRV2:DAY	PRE6	UNKNOWN	SYBR	None	0.497265	0.449824	0.54971	27.8276	27.8154	0.0734737		2.97848	0.0454539			1.00791
F12	TRV2:DAY	PRE6	UNKNOWN	SYBR	None	0.497265	0.449824	0.54971	27.7366	27.8154	0.0734737		2.97848	0.0454539			1.00791
H1	TRV2	ROT3	UNKNOWN	SYBR	None	1	0.788905	1.26758	29.534	29.7796	0.213256		4.8723	0.123207			0
H2	TRV2	ROT3	UNKNOWN	SYBR	None	1	0.788905	1.26758	29.8874	29.7796	0.213256		4.8723	0.123207			0
H3	TRV2	ROT3	UNKNOWN	SYBR	None	1	0.788905	1.26758	29.9175	29.7796	0.213256		4.8723	0.123207			0
H4	TRV2:DAY	ROT3	UNKNOWN	SYBR	None	1.78604	1.58115	2.01748	28.8993	28.8725	0.0913998		4.03554	0.055238			-0.836762
H5	TRV2:DAY	ROT3	UNKNOWN	SYBR	None	1.78604	1.58115	2.01748	28.7707	28.8725	0.0913998		4.03554	0.055238			-0.836762
H6	TRV2:DAY	ROT3	UNKNOWN	SYBR	None	1.78604	1.58115	2.01748	28.9475	28.8725	0.0913998		4.03554	0.055238			-0.836762
H7	TRV2	SAUR36	UNKNOWN	SYBR	None	1	0.863438	1.15816	28.7344	28.6129	0.131918		3.70556	0.0762975			0
H8	TRV2	SAUR36	UNKNOWN	SYBR	None	1	0.863438	1.15816	28.4726	28.6129	0.131918		3.70556	0.0762975			0
H9	TRV2	SAUR36	UNKNOWN	SYBR	None	1	0.863438	1.15816	28.6317	28.6129	0.131918		3.70556	0.0762975			0
H10	TRV2:DAY	SAUR36	UNKNOWN	SYBR	None	6.32546	6.0472	6.61652	25.8578	25.8813	0.0211643		1.04439	0.0203938			-2.66117
H11	TRV2:DAY	SAUR36	UNKNOWN	SYBR	None	6.32546	6.0472	6.61652	25.8875	25.8813	0.0211643		1.04439	0.0203938			-2.66117
H12	TRV2:DAY	SAUR36	UNKNOWN	SYBR	None	6.32546	6.0472	6.61652	25.8987	25.8813	0.0211643		1.04439	0.0203938			-2.66117

## Sheet: Supplementary Figure 4
Ex Fig 4c

## Sheet: Supplementary Figure 5
Ex Fig 5b

[truncated: 10 more sheets: Supplementary Figure 6, Supplementary Figure 9, Supplementary Figure 10, Supplementary Figure 12, Supplementary Figure 13, Supplementary Figure 14, Supplementary Figure 15, Extended data Figure 16, Extended data Figure 17, Extended data Figure 20]
